# Supplementary material for: Captive individuals of endangered Philippine raptors maintain native feather mites (Acariformes: Pterolichoidea) species
Source: Int J Parasitol Parasites Wildl. 2018 Mar 17;7(2):116–33. doi: 10.1016/j.ijppaw.2018.03.002 (PMC6031967; doi:10.1016/j.ijppaw.2018.03.002)
Supplement: Data profile [file mmc1.xml]

<?xml version="1.0" encoding="UTF-8" standalone="no"?><data:data><datasets><author>tolstenkov@em.uni-frankfurt.de</author><type>0</type><dataset><value>3</value><reason>Other (please explain)</reason><comments>Data used is presented in the main text figures and two supplement figures, all sequences were uploaded to the public repository (GenBank) and the accession numbers are presented.</comments></dataset></datasets></data:data>
